# Supplementary material for: The Quest for the Sli Locus
Source: Potato Res. 2024 Sep 13;68(2):1459–76. doi: 10.1007/s11540-024-09792-3 (PMC12238202; doi:10.1007/s11540-024-09792-3)
Supplement: Supplementary file 1 — Supplementary file1 (XLSX 38 KB) [file 11540_2024_9792_MOESM1_ESM.xlsx]

## Sheet: Supplementary Table 1
Parents of populations used in this study. Column A shows the genotype names as used in this study. In Column B the pedigreed names of P3-P5 are shown, column C shows alternative names that were published previously (D02 - P2) or names that were used internally (P3 - P5), column D shows the generation of each genotype and Column E shows the self-compatibility status of each genotype
Genotype	pedigreed code	Alias	Generation	Compatibility
D02		IVPAA-096-18	F1	SI
D14		IVP06-155-9	F1	SI
D16		IVPAA-134-16	F1	pseudo-SC
DS		IVP07-1004-4	S8	SC
P1		16HP01-66	F1	SC
P2		16BL5033-2702	S4	SC
P3	F1(P2xD14)-8	17SC25-8	F1	SC
P4	F1(P1xD16)-27	17SC11-27	F1	SI
P5	F1(P1xD16)-21	17SC11-21	F1	SI

## Sheet: Supplementary Table 2
Populations used in this study. Column A shows the names used in this study, column B shows alternative names that were used internally, columns C and D show the parental genotypes of the populations, and Column E show the generation.
Population	Population alias	Maternal genotype	Paternal genotype	Generation
F1(D2xD16)	16SC08	D2	D16	S1
S1(P1)	16SC03	P1	P1	S1
S2-1(P1)	17SC01	S1(P1)-49	S1(P1)-49	S2
S2-2(P1)	17SC02	S1(P1)-88	S1(P1)-88	S2
S2-3(P1)	17SC03	S1(P1)-208	S1(P1)-208	S2
S3-1-1(P1)	17SC100	S2-1(P1)-44	S2-1(P1)-44	S3
S3-1-2(P1)	17SC101	S2-1(P1)-33	S2-1(P1)-33	S3
S3-1-3(P1)	17SC102	S2-1(P1)-82	S2-1(P1)-82	S3
S3-1-4(P1)	17SC103	S2-1(P1)-81	S2-1(P1)-81	S3
S3-1-5(P1)	17SC104	S2-1(P1)-17	S2-1(P1)-17	S3
S3-1-6(P1)	17SC105	S2-1(P1)-57	S2-1(P1)-57	S3
S3-1-7(P1)	17SC106	S2-1(P1)-10	S2-1(P1)-10	S3
S3-1-8(P1)	17SC107	S2-1(P1)-89	S2-1(P1)-89	S3
F1(P1xD16)	17SC11	P1	D16	F1
F1(D16xP1)	17SC17	D16	P1	F1
F1(P2xD14)	17SC25	P2	D14	F1
BC1(P3xD14)	18SC01	P3	D14	BC1
F1(P3xP4)	18SC11	P3	P4	F1
F1(P3xP5)	18SC12	P3	P5	F1

## Sheet: Supplementary Table 3
Genotypic data of population S1(P1) of 10 KASP markers on chromosome 1 and 15 markers on chromosome 12. A score a means that the individual was homozygous haplotype 1, a score h means that the individual was heterozygous, and a score b means that the individual was homozygous haplotype 2.
	SOT01-22049803	SOT01-23015291	SOT01-23977865	SOT01-23999870	SOT01-30002619	SOT01-30973550	SOT01-31049683	SOT01-34981286	SOT01-35984867	SOT01-38003140	SOT12-47005400	SOT12-49992014	SOT12-50039835	SOT12-51010939	SOT12-51958661	SOT12-53002692	SOT12-53047270	SOT12-54004381	SOT12-54963278	SOT12-55015958	SOT12-55954531	SOT12-56039505	SOT12-58019020	SOT12-59975842	SOT12-61020558
S1(P1)-001	a	a	a	a	a	a	a	a	a	a	a	a	a	a	a	a	a	a	a	a	a	a	a	a	a
S1(P1)-002	h	h	h	h	h	h	h	h	h	h	a	a	a	a	a	a	a	a	a	a	a	a	a	a	a
S1(P1)-003	h	h	h	h	h	h	h	h	h	h	a	a	a	a	a	a	a	a	a	a	a	a	a	a	a
S1(P1)-004	h	h	h	h	h	h	h	h	h	h	a	a	a	a	a	a	a	a	a	a	a	a	a	h	h
S1(P1)-005	h	h	h	h	h	h	h	h	h	h	h	h	h	h	h	h	h	h	h	h	h	h	h	h	h
S1(P1)-007	a	a	a	a	a	a	a	a	a	a	h	h	h	h	a	a	a	a	a	a	a	a	a	a	a
S1(P1)-008	h	h	h	h	h	h	h	h	h	h	h	h	h	h	h	h	h	h	h	h	h	h	h	h	h
S1(P1)-009	a	a	a	a	a	a	a	a	a	a	b	b	b	b	b	b	b	h	h	h	h	h	h	h	h
S1(P1)-010	h	h	h	h	h	h	h	h	h	h	h	h	h	h	h	h	h	h	h	h	h	h	a	a	a
S1(P1)-011	a	a	a	a	a	a	a	a	a	a	h	h	h	h	h	h	h	h	h	h	h	h	a	a	a
S1(P1)-015	a	a	a	a	a	a	a	a	a	a	b	b	b	b	b	h	h	h	h	h	h	h	h	h	h
S1(P1)-016	h	h	h	h	h	h	h	h	h	h	a	a	a	a	a	a	a	a	a	a	a	a	a	a	h
S1(P1)-017	h	h	h	h	h	h	h	h	h	h	h	h	h	h	h	h	h	h	h	h	h	h	h	b	b
S1(P1)-018	h	h	h	h	h	h	h	h	h	h	a	a	a	a	a	a	a	a	a	a	a	a	a	a	a
S1(P1)-019	a	a	a	a	a	a	a	a	a	a	b	b	b	b	b	b	b	b	b	b	h	h	h	h	h
S1(P1)-020	h	h	h	h	h	h	h	h	h	h	a	a	a	a	a	a	a	a	h	h	h	h	h	h	h
S1(P1)-021	h	h	h	h	h	h	h	h	h	h	h	h	h	h	h	h	h	h	h	h	h	h	h	h	a
S1(P1)-022	h	h	h	h	h	h	h	h	h	h	a	a	a	a	a	a	a	a	a	a	a	a	a	a	a
S1(P1)-023	h	h	h	h	h	h	h	h	h	h	a	a	a	a	a	a	a	h	h	h	h	h	h	h	h
S1(P1)-025	h	h	h	h	h	h	h	h	h	h	a	a	a	a	a	a	a	a	a	a	a	a	a	a	a
S1(P1)-027	a	a	a	a	a	a	a	a	a	a	b	b	b	b	h	h	h	h	h	h	h	h	h	h	h
S1(P1)-030	a	a	a	a	a	a	a	a	a	a	b	b	b	b	h	h	h	h	h	h	h	h	h	h	h
S1(P1)-031	h	h	h	h	h	h	h	h	h	h	h	h	h	h	h	h	h	h	h	h	h	h	h	h	h
S1(P1)-032	h	h	h	h	h	h	h	h	h	h	a	a	a	a	a	a	a	a	a	a	a	a	a	a	a
S1(P1)-033	a	a	a	a	a	a	a	a	a	a	h	h	h	h	h	h	h	h	h	h	h	h	h	h	h
S1(P1)-034	a	a	a	a	a	a	a	h	a	a	h	h	h	h	h	h	h	a	a	a	a	a	a	a	a
S1(P1)-035	b	b	b	b	b	b	b	b	b	b	h	h	h	h	h	h	h	h	h	h	h	h	h	h	h
S1(P1)-037	h	h	h	h	h	h	h	h	h	h	h	h	h	h	h	h	h	h	h	h	h	h	h	a	a
S1(P1)-038	a	a	a	a	a	a	a	a	a	a	h	h	h	h	h	h	h	h	a	a	a	a	a	a	a
S1(P1)-040	b	b	b	b	b	b	b	b	b	b	h	h	h	h	h	h	h	h	h	h	h	h	h	h	h
S1(P1)-041	h	h	h	h	h	h	h	h	h	h	h	h	h	h	h	h	h	h	h	h	h	h	h	h	b
S1(P1)-042	b	b	b	b	b	b	b	b	b	b	h	h	h	h	h	h	h	h	h	h	h	h	h	h	h
S1(P1)-043	h	h	h	h	h	h	h	h	h	h	b	b	b	b	b	b	b	b	b	b	h	h	h	h	h
S1(P1)-044	b	b	b	b	b	b	b	b	b	b	a	a	a	a	a	a	a	a	a	a	a	a	a	h	h
S1(P1)-045	h	h	h	h	h	h	h	h	h	h	h	h	h	h	h	h	h	h	h	h	h	h	h	a	a
S1(P1)-046	b	b	b	b	b	b	b	b	b	b	h	h	h	h	a	a	a	a	a	a	a	a	a	a	a
S1(P1)-047	h	h	h	h	h	h	h	h	h	h	h	h	h	h	h	h	h	h	h	h	h	h	h	b	b
S1(P1)-048	a	a	a	a	a	a	a	a	a	a	h	h	h	h	h	h	h	h	h	h	h	h	h	h	a
S1(P1)-049	h	h	h	h	h	h	h	h	h	h	h	h	h	h	h	h	h	h	h	h	h	h	h	h	h
S1(P1)-051	b	b	b	b	b	b	b	b	b	b	a	a	a	a	a	a	a	a	a	a	a	a	a	a	a
S1(P1)-052	a	a	a	a	a	a	a	a	a	a	h	h	h	h	h	h	h	h	h	h	h	h	h	h	h
S1(P1)-053	h	h	h	h	h	h	h	h	h	h	b	b	b	b	b	h	h	h	h	h	h	h	h	h	h
S1(P1)-054	h	h	h	h	h	h	h	h	h	h	a	a	a	a	a	a	a	a	a	a	a	a	a	a	a
S1(P1)-055	h	h	h	h	h	h	h	h	h	h	h	h	h	h	h	h	h	h	h	h	h	h	h	a	a
S1(P1)-056	a	a	a	a	a	a	a	a	a	a	b	b	b	b	b	b	b	b	h	h	h	h	h	h	h
S1(P1)-057	h	h	h	h	h	h	h	h	h	h	a	a	a	a	a	a	a	a	a	a	a	a	a	a	a
S1(P1)-058	a	a	a	a	a	a	a	a	a	a	h	h	h	h	h	h	h	h	h	h	h	h	h	h	h
S1(P1)-059	b	b	b	b	b	b	b	b	b	b	h	h	h	h	h	h	h	h	h	h	h	h	h	h	h
S1(P1)-060	a	a	a	a	a	a	a	a	a	a	b	b	b	b	b	b	b	b	b	b	b	b	h	a	a
S1(P1)-061	a	a	a	a	a	a	a	a	a	a	h	h	h	h	h	h	h	h	h	h	h	h	h	h	b
S1(P1)-063	a	a	a	a	a	a	a	a	a	a	h	h	h	h	h	h	h	h	h	h	h	h	h	a	a
S1(P1)-064	b	b	b	b	b	b	b	b	b	b	b	b	b	b	b	b	b	b	b	b	b	b	h	h	h
S1(P1)-065	h	h	h	h	h	h	h	h	h	h	a	a	a	a	a	a	a	a	h	h	h	h	h	-	h
S1(P1)-066	a	a	a	a	a	a	a	a	a	a	a	a	a	a	a	a	a	a	a	a	a	a	a	a	a
S1(P1)-067	h	h	h	h	h	h	h	h	h	h	h	h	h	h	h	h	h	h	h	h	h	h	h	h	h
S1(P1)-068	h	h	h	h	h	h	h	h	h	h	h	h	h	h	h	a	a	a	a	a	a	a	a	a	a
S1(P1)-069	h	h	h	h	h	h	h	h	h	h	h	h	h	h	h	h	h	h	h	h	h	h	h	a	a
S1(P1)-071	h	h	h	h	h	h	h	h	h	h	a	a	a	a	a	a	a	a	a	a	a	a	a	a	a
S1(P1)-072	a	a	-	a	a	a	a	a	a	a	a	a	a	a	a	a	a	a	a	a	a	a	a	a	a
S1(P1)-074	h	h	h	h	h	h	h	h	h	h	a	a	a	h	h	h	h	h	h	h	h	h	h	h	h
S1(P1)-075	h	h	h	h	h	h	h	h	h	h	h	a	a	a	a	a	a	a	a	a	a	a	a	a	a
S1(P1)-076	h	h	h	h	h	h	h	h	h	h	h	h	h	h	h	h	h	h	h	h	h	h	h	h	h
S1(P1)-078	h	h	h	h	h	h	h	h	h	h	a	a	a	a	a	a	a	a	a	a	a	a	a	a	a
S1(P1)-079	a	a	a	a	a	a	a	a	a	a	b	b	b	b	b	h	h	h	h	h	h	h	h	h	h
S1(P1)-080	h	h	h	h	h	h	h	h	h	h	b	b	b	b	b	b	b	b	h	h	h	h	h	h	h
S1(P1)-081	h	h	h	h	h	h	h	h	h	h	h	h	h	h	a	a	a	a	a	a	a	a	a	h	h
S1(P1)-082	h	h	h	h	h	h	h	h	h	h	h	h	h	h	h	h	h	h	h	h	h	h	a	a	a
S1(P1)-083	h	h	h	h	h	h	h	h	h	h	a	a	a	a	a	a	a	a	a	a	a	a	a	a	h
S1(P1)-084	h	h	h	h	h	h	h	h	h	h	h	h	h	h	h	h	h	h	h	h	h	h	h	h	h
S1(P1)-086	a	a	a	a	a	a	a	a	a	a	a	a	a	a	a	a	a	a	a	a	h	h	h	h	h
S1(P1)-087	h	h	h	h	h	h	h	h	h	h	h	h	h	h	h	h	h	h	h	h	h	h	h	a	a
S1(P1)-088	h	h	h	h	h	h	h	h	h	h	a	a	a	a	a	a	a	a	a	a	a	a	a	a	a
S1(P1)-090	h	h	h	h	h	h	h	h	h	h	a	a	a	a	a	a	a	a	a	a	a	a	a	a	h
S1(P1)-091	h	h	h	h	h	h	h	h	h	h	h	h	h	h	h	h	h	h	h	h	h	h	h	h	h
S1(P1)-092	b	b	b	b	b	b	b	b	b	b	a	a	a	a	a	a	a	a	a	a	a	a	a	a	a
S1(P1)-093	a	a	a	a	a	a	a	a	a	a	h	h	h	h	h	h	h	h	h	h	h	h	h	h	h
S1(P1)-094	h	h	h	h	h	h	h	h	h	h	h	h	h	h	h	h	h	h	h	h	h	h	h	h	h
S1(P1)-096	h	h	h	h	h	h	h	h	h	h	a	a	a	a	a	a	a	h	h	h	h	h	h	h	h
S1(P1)-098	b	b	b	b	b	b	b	b	b	b	a	h	h	h	h	h	h	h	h	h	h	h	h	h	h
S1(P1)-100	b	b	b	b	b	b	b	b	b	b	a	a	a	a	a	a	a	a	a	a	a	a	a	a	a
S1(P1)-102	a	a	a	a	a	a	a	a	a	a	h	h	h	h	h	h	h	h	h	h	h	h	h	h	h
S1(P1)-104	b	b	b	b	b	b	b	b	b	b	a	a	a	a	a	a	a	a	a	a	a	a	a	a	a
S1(P1)-105	h	h	h	h	h	h	h	h	h	h	a	a	a	a	a	a	a	a	a	a	a	a	a	a	a
S1(P1)-107	b	b	b	b	b	b	b	b	b	b	h	h	h	h	h	h	h	h	h	h	h	h	h	h	h
S1(P1)-109	h	h	h	h	h	h	h	h	h	h	h	h	h	h	h	h	h	h	h	h	h	h	h	h	b
S1(P1)-110	b	b	b	-	h	h	h	h	h	h	h	h	h	h	h	h	h	-	h	h	h	h	h	h	h
S1(P1)-112	a	a	a	a	a	a	a	a	a	a	h	h	h	h	h	h	h	h	h	h	a	a	a	a	a
S1(P1)-114	h	h	h	h	h	h	h	h	h	h	a	a	a	a	a	a	a	a	a	a	a	a	a	a	a
S1(P1)-116	-	-	b	b	?	b	b	-	-	b	h	h	h	-	-	-	-	h	h	h	h	h	h	-	a
S1(P1)-118	h	h	h	h	a	a	a	a	a	a	a	a	a	a	a	a	a	a	a	a	a	a	a	h	h
S1(P1)-120	b	b	b	b	b	b	b	b	b	b	a	a	a	a	a	a	a	a	a	a	a	a	a	a	a
S1(P1)-121	a	a	a	a	a	a	a	a	a	a	a	a	a	a	a	a	a	h	h	h	h	h	h	-	h
S1(P1)-123	h	h	h	h	h	h	h	h	h	h	a	a	a	a	a	a	a	a	a	a	a	a	a	a	a
S1(P1)-124	-	-	h	h	?	h	h	h	-	b	h	h	h	-	-	-	-	h	h	h	a	a	a	-	-
S1(P1)-125	a	a	a	a	a	a	a	a	a	a	h	h	h	h	h	h	h	h	h	h	h	h	h	h	h
S1(P1)-126	b	b	b	b	b	b	b	b	b	b	h	h	h	h	h	h	h	h	h	h	h	h	a	a	a
S1(P1)-127	h	h	h	h	h	h	h	h	h	h	h	h	h	h	h	h	h	h	h	h	h	h	h	h	h
S1(P1)-128	a	a	a	a	a	a	a	a	a	a	a	a	a	a	a	a	a	a	h	h	h	h	h	h	h
S1(P1)-129	h	h	h	h	h	h	h	h	h	h	h	h	h	h	h	h	h	h	h	h	h	h	h	h	h
S1(P1)-130	a	a	a	a	a	a	a	a	a	a	a	a	a	a	a	a	a	a	a	a	a	a	a	a	h
S1(P1)-131	a	a	a	a	a	a	a	a	a	a	a	a	a	a	a	a	a	a	a	a	a	a	a	h	b
S1(P1)-132	h	h	h	h	h	h	h	h	h	h	a	a	a	a	a	a	a	a	a	a	a	a	a	a	a
S1(P1)-133	a	a	a	a	a	a	a	a	a	a	a	a	a	a	a	a	a	a	a	a	a	a	a	a	a
S1(P1)-134	h	h	h	h	h	h	h	h	h	h	h	h	h	h	h	h	h	h	h	h	h	h	h	h	h
S1(P1)-136	a	a	a	a	a	a	a	a	a	a	h	h	h	h	a	a	a	a	a	a	a	a	a	a	a
S1(P1)-137	h	h	h	h	h	h	h	h	h	h	h	h	h	h	h	h	h	h	h	h	h	h	h	h	a
S1(P1)-138	h	h	h	h	h	h	h	h	h	h	h	h	h	h	h	h	h	h	h	h	h	h	h	h	h
S1(P1)-139	h	h	h	h	h	h	h	h	h	h	a	a	a	a	a	a	a	a	a	a	a	a	a	h	h
S1(P1)-140	h	h	h	h	h	h	h	h	h	h	a	a	a	a	a	a	a	a	h	h	h	h	h	h	h
S1(P1)-141	h	h	h	h	h	h	h	h	h	h	b	b	b	b	b	b	b	b	b	b	b	b	h	h	h
S1(P1)-142	a	a	a	a	a	a	a	a	a	a	h	h	h	a	a	a	a	a	a	a	a	a	a	a	a
S1(P1)-143	h	h	h	h	h	h	h	h	h	h	h	h	h	h	h	h	h	h	h	h	h	h	h	h	h
S1(P1)-144	a	a	a	a	a	a	a	a	a	a	h	h	h	h	h	h	h	h	h	h	a	a	h	h	h
S1(P1)-145	h	h	h	h	h	h	h	h	h	h	h	h	h	h	a	a	a	a	a	a	a	a	a	a	a
S1(P1)-146	h	h	h	h	h	h	h	h	h	h	h	h	h	h	h	h	h	h	h	h	h	h	h	h	h
S1(P1)-147	h	h	h	h	h	h	h	h	h	h	h	h	h	h	h	h	h	h	h	h	h	h	h	h	h
S1(P1)-148	h	h	h	h	h	h	h	h	h	h	h	h	h	h	h	h	h	h	h	h	h	h	h	h	a
S1(P1)-149	h	h	h	h	h	h	h	h	h	h	a	a	a	h	h	h	h	h	h	h	h	h	h	h	h
S1(P1)-150	h	h	h	h	h	h	h	h	h	h	b	b	b	b	h	h	h	h	h	h	h	h	a	a	a
S1(P1)-151	h	h	h	h	h	h	h	h	h	h	a	a	a	a	a	a	a	a	a	a	a	a	a	h	h
S1(P1)-152	h	h	h	h	h	h	h	h	h	h	h	h	h	h	h	h	h	a	a	a	a	a	a	a	a
S1(P1)-153	h	h	h	h	h	h	h	h	h	h	a	a	a	-	a	a	a	a	a	a	a	a	a	a	h
S1(P1)-154	h	h	h	h	h	h	h	h	h	h	a	a	a	a	a	a	a	a	a	a	a	a	a	a	a
S1(P1)-155	h	h	h	h	h	h	h	h	h	h	a	a	a	a	a	a	a	a	a	a	a	a	a	a	a
S1(P1)-156	b	h	b	b	b	b	b	b	b	b	a	a	a	a	a	a	a	a	a	a	a	a	a	a	a
S1(P1)-157	b	b	b	b	b	b	b	b	b	b	h	h	h	h	h	h	h	h	h	h	h	h	h	h	h
S1(P1)-159	h	h	h	h	h	h	h	h	h	h	a	a	a	a	a	a	a	a	a	a	a	a	a	h	h
S1(P1)-160	-	-	-	-	?	h	-	h	?	b	-	-	-	-	-	-	-	-	-	-	h	-	-	-	-
S1(P1)-161	b	b	b	b	b	b	b	b	b	b	h	h	h	h	h	h	h	a	a	a	a	a	a	a	a
S1(P1)-162	a	a	a	a	a	a	a	a	a	a	h	h	h	h	h	h	h	a	a	a	a	a	a	a	a
S1(P1)-163	b	h	b	b	b	b	b	b	b	b	a	a	a	a	a	a	a	a	a	a	a	a	a	a	a
S1(P1)-164	h	h	h	h	h	h	h	h	h	h	b	b	b	b	h	h	h	h	h	h	h	h	h	a	a
S1(P1)-166	h	h	h	h	h	h	h	h	h	h	a	a	a	a	a	a	a	a	a	a	a	a	a	a	a
S1(P1)-167	b	b	b	b	b	b	b	b	b	b	a	a	a	a	a	a	a	a	a	a	a	a	a	a	a
S1(P1)-168	b	b	b	b	b	b	b	b	b	b	a	a	a	a	a	a	a	a	a	a	a	a	a	a	h
S1(P1)-170	h	h	h	h	h	h	h	h	h	h	a	a	a	a	a	a	a	a	a	a	a	a	a	a	a
S1(P1)-171	h	h	h	h	h	h	h	h	h	h	b	h	h	h	h	h	h	a	a	a	a	a	a	a	a
S1(P1)-172	h	h	h	h	h	h	h	h	h	h	h	h	h	h	h	h	h	h	h	h	h	h	h	h	b
S1(P1)-174	h	b	h	h	h	h	h	h	h	h	h	h	h	h	h	h	h	h	h	h	h	h	h	h	h
S1(P1)-175	b	b	b	b	b	b	b	b	b	b	a	a	a	a	a	a	a	a	a	a	a	a	a	a	a
S1(P1)-176	a	a	a	a	a	a	a	a	a	a	h	h	h	h	h	h	h	h	h	h	h	h	h	h	h
S1(P1)-177	h	h	h	h	h	h	h	h	h	h	b	b	b	b	b	h	h	h	h	h	h	h	h	h	h
S1(P1)-178	h	h	h	h	h	h	h	h	h	h	a	a	a	a	a	a	a	a	a	a	a	a	a	a	h
S1(P1)-180	h	h	h	h	h	h	h	h	h	h	a	a	a	a	a	a	a	a	a	a	a	a	a	a	a
S1(P1)-181	h	h	h	h	h	h	h	h	h	h	a	a	a	a	a	a	a	a	a	a	a	a	a	a	a
S1(P1)-182	h	h	h	h	h	h	h	h	h	h	h	h	h	h	h	a	a	a	a	a	a	a	a	a	h
S1(P1)-183	h	h	h	h	h	h	h	h	h	h	h	h	h	h	h	h	h	h	h	h	h	h	h	h	b
S1(P1)-184	h	h	h	h	h	h	h	h	h	h	a	a	a	a	a	a	a	a	a	a	a	a	a	a	a
S1(P1)-185	a	a	a	a	a	a	a	a	a	a	a	a	a	a	a	a	a	a	a	a	a	a	a	a	a
S1(P1)-186	h	b	h	h	h	h	h	h	h	h	a	a	a	a	a	a	a	a	a	a	a	a	a	a	a
S1(P1)-187	a	a	a	a	a	a	a	a	a	a	a	a	a	a	a	a	a	a	a	a	a	a	a	a	a
S1(P1)-188	a	a	a	a	a	a	a	a	a	a	h	h	h	h	h	h	h	h	h	h	h	h	h	a	a
S1(P1)-189	h	h	h	h	h	h	h	h	h	h	a	a	a	a	a	a	a	a	a	a	a	a	a	a	a
S1(P1)-190	h	b	h	h	h	h	h	h	h	h	h	h	h	h	h	h	h	h	h	h	h	h	h	h	h
S1(P1)-191	h	h	h	h	h	h	h	h	h	h	a	a	a	a	a	a	a	a	a	a	a	a	h	h	h
S1(P1)-192	h	h	h	h	h	h	h	h	h	h	a	a	a	a	a	a	a	a	a	a	a	a	a	a	h
S1(P1)-193	a	a	a	a	a	a	a	a	a	a	a	a	a	a	a	a	a	a	a	a	a	a	a	a	a
S1(P1)-194	b	b	b	b	b	b	b	b	b	b	a	a	a	a	a	a	a	a	a	a	a	a	a	a	a
S1(P1)-195	h	h	h	h	h	h	h	h	h	h	h	h	h	h	a	a	a	a	a	a	a	a	h	h	h
S1(P1)-196	h	h	h	h	h	h	h	h	h	h	h	a	a	a	a	a	a	a	a	a	a	a	a	a	a
S1(P1)-197	h	h	h	h	h	h	h	h	h	h	h	h	h	h	h	h	h	h	h	h	h	h	h	b	b
S1(P1)-198	h	h	h	h	h	h	h	h	h	h	a	a	a	a	a	h	h	h	h	h	h	h	h	h	h
S1(P1)-199	h	h	h	h	h	h	h	h	h	h	h	h	h	h	h	h	h	h	h	h	h	h	h	h	h
S1(P1)-200	a	a	a	a	a	a	a	a	a	a	a	a	a	a	a	a	a	a	a	a	a	a	h	h	h
S1(P1)-201	a	a	a	a	h	h	h	h	h	h	h	h	h	h	h	h	h	h	h	h	h	h	h	b	b
S1(P1)-202	h	h	h	h	h	h	h	h	h	h	a	a	a	a	a	a	a	a	a	a	a	a	a	a	a
S1(P1)-203	h	h	h	h	h	h	h	h	h	h	a	a	a	a	a	a	a	a	h	h	h	h	h	h	h
S1(P1)-204	h	h	h	h	h	h	h	h	h	h	a	a	a	a	a	a	a	a	a	a	a	a	a	a	a
S1(P1)-205	h	h	h	h	h	h	h	h	h	h	a	a	a	a	a	a	a	a	a	a	a	a	h	h	h
S1(P1)-206	b	b	b	b	b	b	b	b	b	b	a	a	a	a	a	a	a	a	a	a	a	a	a	a	a
S1(P1)-207	h	h	h	h	h	h	h	h	h	h	h	h	h	h	h	h	h	h	h	h	h	h	h	h	b
S1(P1)-208	-	-	h	h	?	h	h	h	h	b	h	h	h	-	-	-	-	a	a	a	a	a	a	-	a
S1(P1)-209	h	h	h	h	h	h	h	h	h	h	a	a	a	a	a	a	a	a	a	a	a	a	a	a	a
S1(P1)-210	h	h	h	h	h	h	h	h	h	h	h	h	h	h	h	h	h	h	h	h	h	h	h	h	h
S1(P1)-211	b	b	b	b	b	b	b	b	b	b	h	h	h	h	h	h	h	h	h	h	h	h	h	b	b
S1(P1)-212	h	h	h	h	h	h	h	h	h	h	a	a	a	a	a	a	a	a	h	a	a	a	a	a	a
S1(P1)-213	h	h	h	h	h	h	h	h	h	h	a	a	a	a	a	a	a	a	a	a	h	h	h	h	b
S1(P1)-214	a	a	a	a	a	a	a	a	a	a	h	h	h	h	h	h	h	h	h	h	h	h	h	h	h
S1(P1)-215	a	a	a	a	h	h	h	h	h	h	h	h	h	h	h	h	h	h	h	h	h	h	h	h	h
S1(P1)-216	h	h	h	h	a	a	a	a	a	a	h	h	h	h	h	h	h	h	h	h	h	a	a	a	a
S1(P1)-217	h	h	h	h	h	h	h	h	h	h	a	a	a	a	a	a	a	h	h	h	h	h	h	h	h
S1(P1)-218	h	h	h	h	h	h	h	h	h	h	h	h	h	h	h	h	h	h	h	h	h	h	h	h	h
S1(P1)-219	h	h	h	h	h	h	h	h	h	h	b	b	b	b	b	b	b	b	h	h	h	h	h	h	h
S1(P1)-220	h	h	h	h	h	h	h	h	h	h	h	h	h	h	h	h	h	h	h	h	h	h	h	h	h
S1(P1)-221	a	a	a	a	a	a	a	a	a	a	a	a	a	a	a	a	a	a	a	a	a	a	a	a	h
S1(P1)-222	b	b	b	b	b	b	b	b	b	b	a	a	a	a	a	a	a	a	a	a	a	a	a	a	a
